# Supplementary material for: Functional Assessment of Four Novel Immune-Related Biomarkers in the Pathogenesis of Clear Cell Renal Cell Carcinoma
Source: Front Cell Dev Biol. 2021 Mar 16;9:621618. doi: 10.3389/fcell.2021.621618 (PMC8007883; doi:10.3389/fcell.2021.621618)
Supplement: Supplementary file 9 [file Table_1.XLSX]

## Sheet: Sheet1
ID	Primer Name	primer sequence (5'to3')	product length
1	IFI16-F	ATGTTTGCCGCAATGGGTTC	116
	IFI16-R	AGGAGTTACGCTGGCACTTC
2	LMNB1-F	CCTCGTCTTGCATTTTCCCG	162
	LMNB1-R	GAGGAACGGAGAAGCACCTG
3	RHBDF2-F	TCCCGGGGACTTGGGG	141
	RHBDF2-R	ACAGATGCTCCGGTGTCAAG
4	TACC3-F	TACAGCCAGAAGGACCTGGA	149
	TACC3-R	TCCATGGCCTGGTACACAAC
5	GAPDH-F	AGAAGGCTGGGGCTCATTTG	136
	GAPDH-R	GCAGGAGGCATTGCTGATGAT
6	CD4-F	CCAGAGGCCCTGCCATTTC	113
	CD4-R	GCACCAGAAGCAAGTGCCTA
7	CD8-F	ACTTGTGGGGTCCTTCTCCT	113
	CD8-R	CTGGGCTTGTCTCCCGATTT
