# Supplementary material for: Functional Assessment of Four Novel Immune-Related Biomarkers in the Pathogenesis of Clear Cell Renal Cell Carcinoma
Source: Front Cell Dev Biol. 2021 Mar 16;9:621618. doi: 10.3389/fcell.2021.621618 (PMC8007883; doi:10.3389/fcell.2021.621618)
Supplement: Supplementary file 10 [file Table_2.XLSX]

## Sheet: Sheet1
Table S4. Clinical characteristics of 15 ccRCC patients.
Sample Nummber	Age (years)	gender	pathology	pathological AJCC 8th T stage	pathological AJCC 8th N status	pathological AJCC 8th M stage	AJCC 8th stage	Grade	location	tumor size (cm)	IFI16 (ccRCC)	IFI16 (NAT)	LMNB1 (ccRCC)	LMNB1 (NAT)	RHBDF2 (ccRCC)	RHBDF2 (NAT)	TACC3 (ccRCC)	TACC3 (NAT)
1	50	Female	ccRCC	T1a	N0	M0	I	FuhrmanⅡ	Right	2.5*2.5*2.0	0.905732	1.00696	0.92551	1.01306	1.21782	1.00013	1.00556	1.00228
2	36	Female	ccRCC	T1a	N0	M0	I	NA	Left	3.0*2.0*1.5	2.56722	1.0004	1.77684	1.0063	2.47884	1.00105	0.791343	1.00561
3	69	Female	ccRCC	T1a	N0	M0	I	FuhrmanⅡ	Left	2	0.878878	1.012	0.700186	1.00644	1.15975	1.0041	1.19984	1.00512
4	42	Male	ccRCC	T1b	N0	M0	I	FuhrmanⅡ	Left	5.5*5.5*4.5	1.43066	1.00818	1.16608	1.00088	3.50058	1.00708	NA	NA
5	54	Male	ccRCC	T1b	N0	M0	I	FuhrmanⅢ	Right	4.5*3.0*3.0	1.1771	1.00934	1.2468	1.01266	1.03425	1.01484	2.05635	1.00301
6	57	Female	ccRCC	T1b	N0	M0	I	FuhrmanⅢ	Left	6.5*6*5	2.2939	1.0128	2.0569	1.00237	2.4314	1.01064	1.56197	1.01225
7	65	Male	ccRCC	T1a	N0	M0	I	FuhrmanⅡ	Right	3*2.5*2.0	4.02249	1.00069	2.33536	1.00031	2.8974	1.00317	3.16489	1.00431
8	57	Male	ccRCC	T1b	N0	M0	I	FuhrmanⅢ	Left	4.5*4.5*4.5	2.84906	1.01264	0.79929	1.00179	3.05879	1.00228	1.0902	1.01151
9	45	Male	ccRCC	T2a	N0	M0	II	NA	Right	7	3.90289	1.00139	1.92197	1.00002	4.54805	1.0009	1.65595	1.00561
10	39	Male	ccRCC	T1a	N0	M0	I	FuhrmanⅡ	Left	3.0*3.0*2.0	1.61393	1.01302	3.57339	1.00447	3.9116	1.01376	4.64623	1.00071
11	69	Female	ccRCC	T1b	N0	M0	I	FuhrmanⅠ	Left	4.0*3.8*3.0	0.657369	1.01238	2.6678	1.0134	1.00202	1.01325	2.51359	1.01391
12	56	Male	ccRCC	T1a	N0	M0	I	FuhrmanⅡ	Left	3.8*3.6*3.5; 1.2*1*0.4	1.86357	1.0092	2.14091	1.01001	2.01395	1.00166	3.65038	1.01482
13	54	Male	ccRCC	T2b	N0	M0	II	FuhrmanⅡ	Right	13.0*6.0*6.0	7.78241	1.01053	1.5746	1.0102	2.65567	1.01333	1.85049	1.00717
14	73	Male	ccRCC	T2a	N0	M0	II	FuhrmanⅢ	Right	8.0*5.0*5.0	2.24983	1.00163	2.98426	1.00561	4.16691	1.00067	3.16119	1.01266
15	71	Female	ccRCC	T3a	N0	M0	II	NA	Left	NA	3.56731	1.01056	0.931537	1.00001	1.42647	1.00195	1.7648	1.00296
Note: ccRCC: clear cell renal cell carcinoma; NAT: adjacent normal tissues; NA: not available.
