# Supplementary material for: Functional Assessment of Four Novel Immune-Related Biomarkers in the Pathogenesis of Clear Cell Renal Cell Carcinoma
Source: Front Cell Dev Biol. 2021 Mar 16;9:621618. doi: 10.3389/fcell.2021.621618 (PMC8007883; doi:10.3389/fcell.2021.621618)
Supplement: Supplementary file 11 [file Table_3.XLSX]

## Sheet: 肾癌HKidE180Su02资料
ID	Type	The operation time	last follow up time	Survival status	Time	Gender	Age	pathology grade	Tumor size	size	T	N	M	AJCC Clinical stage	IFI16 IHC Score	RHBDF2 IHC Score	TACC3 IHC Score
A01	ccRCC	2008.2	2015.8	0	90	Male	68	Ⅰ	3×2×1cm	6	T1a	N0	M0	1期	1	0	0
A03	ccRCC	2008.2	2009-04-12	1	14	Male	53	Ⅲ	7×6×5cm	210	T1b	N0	M0	1期	9	0	0
A05	ccRCC	2008.2	2015.8	0	90	Male	57	Ⅰ	5×4×4cm	80	T1b	N0	M0	1期	0	0	0
A07	ccRCC	2008.2	2015.8	0	90	Male	69	Ⅰ	3×3×2cm	18	T1a	N0	M0	1期	0	0	0
A09	ccRCC	2008.7	2015.8	0	85	Male	54	Ⅱ	2×1.8×1.5cm	5.4	T1a	N0	M0	1期	0	1	0
A11	ccRCC	2008.3	2015.8	0	89	Male	44	Ⅱ	6×5×4cm	120	T1b	N0	M0	1期	4	0	0
A13	ccRCC	2008.4	2015.8	0	88	Male	52	Ⅱ	3.5×2.7×2cm	18.9	T1a	N0	M0	1期	0	1	0
A15	ccRCC	2008.4	2015.8	0	88	Male	56	Ⅰ	2.5×2.5×2cm	12.5	T1a	N0	M0	1期	0	0	0
A17	ccRCC	2008.4	2015.8	0	88	Female	45	Ⅱ	2×1.8×1.5cm	5.4	T1a	N0	M0	1期	4	1	0
B01	ccRCC	2008.4	2015.8	0	88	Female	58	Ⅰ	4×3.5×3cm	42	T1a	N0	M0	1期	0	1	0
B03	ccRCC	2008.4	2015.8	0	88	Female	55	Ⅱ	1.5×1×1cm	1.5	T1a	N0	M0	1期	4	0	0
B05	ccRCC	2008.4	2015.8	0	88	Male	69	Ⅳ	6×3×3cm	54	T1b	N0	M0	1期	6	1	0
B07	ccRCC	2008.4	2015.8	0	88	Male	65	Ⅱ	6.5×6×4.5cm	175.5	T3	N0	M0	3期	0	2	0
B09	ccRCC	2008.4	2015.8	0	88	Male	39	Ⅰ	2.5×2.3×2cm	11.5	T1a	N0	M0	1期	0	1	0
B11	ccRCC	2010-03-19	2015.8	0	65	Male	71	Ⅱ	6×5×4cm	120	T1b	N0	M0	1期	6	1	0
B13	ccRCC	2008.5	2011-07-03	1	38	Male	56	Ⅳ	9×7×4.5cm	283.5	T2a	N0	M0	2期	4	0	0
B15	ccRCC	2008.5	2015.8	0	87	Male	59	Ⅲ	2.3×2×2cm	9.2	T1a	N0	M0	1期	4	1	0
B17	ccRCC	2008.5	2015.8	0	87	Female	48	Ⅱ	6.5×5.5×3.5cm	125.125	T1b	N0	M0	1期	6	1	0
C01	ccRCC	2008.5	2015.8	0	87	Male	76	Ⅰ	2.8×2.3×2cm	12.88	T1a	N0	M0	1期	1	0	0
C03	ccRCC	2008.5	2015.8	0	87	Female	57	Ⅱ	8×5×5cm	200	T2a	N0	M0	2期	0	4	0
C05	ccRCC	2008.6	2015.8	0	86	Female	48	Ⅰ	2.2×2×1.8cm	7.92	T1a	N0	M0	1期	1	6	0
C07	ccRCC	2008.6	2015.8	0	86	Female	53	Ⅱ	7×5×5cm	175	T1b	N0	M0	1期	0	0	0
C09	ccRCC	2008.6	2015.8	0	86	Male	52	Ⅱ	2.5×2.3×2cm	11.5	T1a	N0	M0	1期	6	4	0
C11	ccRCC	2008.6	2015.8	0	86	Male	72	Ⅲ	3.5×2.5×2cm	17.5	T1a	N0	M0	1期	6	4	0
C13	ccRCC	2008.6	2015.8	0	86	Female	64	Ⅲ	7×5×5cm	175	T1b	N0	M0	1期	4	1	0
C15	ccRCC	2008.6	2015.8	0	86	Male	52	Ⅰ	4.5×4×3cm	54	T1b	N0	M0	1期	1	1	0
C17	ccRCC	2008.6	2015.8	0	86	Male	49	Ⅰ	2.5×2×2cm	10	T1a	N0	M0	1期	0	0	0
D01	ccRCC	2008.6	2015.8	0	86	Male	71	Ⅱ	5×5×5cm	125	T1b	N0	M0	1期	6	1	0
D03	ccRCC	2008.6	2015.8	0	86	Male	77	Ⅰ	5.5×4.5×3.5cm	86.625	T1b	N0	M0	1期	0	0	0
D05	ccRCC	2008.6	2011-01-20	1	31	Male	53	Ⅳ	9×8×5cm	360	T2a	N0	M0	2期	2	1	0
D07	ccRCC	2008.7	2015.8	0	85	Male	62	Ⅱ	2.5×1×1cm	2.5	T1a	N0	M0	1期	1	1	0
D08	ccRCC	2008.7	2009-05-11	1	10	Male	70	Ⅱ	6×5×3.5cm	105	T1b	N0	M0	1期	4	2	0
D09	ccRCC	2008.7	2015.8	0	85	Male	60	Ⅲ	10×8×6cm	480	T2a	N0	M0	2期	0	1	0
D10	ccRCC	2008.3	2010-03-09	1	24	Female	29	Ⅲ	3×2.5×2cm	15	T1a	N0	M0	1期	9	1	3
D11	ccRCC	2008.7	2015.8	0	85	Female	58	Ⅱ	4×3×3cm	36	T1a	N0	M0	1期	0	0	0
D12	ccRCC	2008.7	2015.8	0	85	Male	45	Ⅱ	4.5×4×3.5cm	63	T1b	N0	M0	1期	6	1	0
D13	ccRCC	2008.7	2015.8	0	85	Male	57	Ⅱ	3.5×3×2.5cm	26.25	T1a	N0	M0	1期	4	1	0
D14	ccRCC	2008.7	2015.8	0	85	Male	55	Ⅱ	9×9×6cm	486	T3	N0	M0	3期	0	0	0
D15	ccRCC	2008.7	2015.8	0	85	Female	37	Ⅱ	4×4×3cm	48	T1a	N0	M0	1期	2	4	0
D16	ccRCC	2008.7	2011-12-21	1	41	Male	52	Ⅱ	4×3×2cm	24	T1a	N0	M0	1期	6	4	0
D17	ccRCC	2008.7	2015.8	0	85	Male	52	Ⅱ	3×2.5×2cm	15	T1a	N0	M0	1期	3	1	0
D18	ccRCC	2008.8	2015.8	0	84	Male	75	Ⅲ	4.5×2.5×2cm	22.5	T3	N0	M0	3期	0	1	0
E01	ccRCC	2008.8	2009-11-15	1	15	Female	24	Ⅲ	7.5×5×5cm	187.5	T2a	N2	M0	4期	4	9	0
E02	ccRCC	2008.8	2012-12-8	1	52	Male	60	Ⅱ	1.5×1.5×1cm	2.25	T1a	N0	M0	1期	9	4	0
E03	ccRCC	2008.8	2015.8	0	84	Male	61	Ⅱ	5×5×4cm；3×2×1cm	106	T3	N0	M0	3期	4	6	0
E04	ccRCC	2010-01-29	2010-08-26	1	7	Male	56	Ⅱ	5×5×4cm	100	T1b	N0	M0	1期	6	1	0
E05	ccRCC	2008.8	2015.8	0	84	Male	65	Ⅱ	8.5×8×7.5cm	510	T2a	N0	M0	2期	1	0	0
E06	ccRCC	2008.8	2015.8	0	84	Male	63	Ⅱ	2.5×2×1.8cm	9	T1a	N0	M0	1期	4	1	0
E07	ccRCC	2008.8	2015.8	0	84	Male	45	Ⅱ	9×7×4.5cm	283.5	T2a	N0	M0	2期	6	3	0
E08	ccRCC	2008.9	2015.8	0	83	Male	51	Ⅱ	7×6.5×5cm	227.5	T1b	N0	M0	1期	4	1	0
E09	ccRCC	2008.9	2015.8	0	83	Female	47	Ⅱ	6×5.5×4cm	132	T1b	N0	M0	1期	1	1	0
E10	ccRCC	2009.09	2015.8	0	71	Male	53	Ⅱ	9×8.5×5cm	382.5	T2a	N0	M0	2期	1	2	0
E11	ccRCC	2008.10	2013-1-30	1	51	Male	78	Ⅰ	6×4.5×3cm	81	T1b	N0	M0	1期	1	1	0
E12	ccRCC	2008.11	2015.8	0	81	Male	43	Ⅰ	3×2.7×2cm	16.2	T1a	N0	M0	1期	6	1	0
E13	ccRCC	2008.11	2015.8	0	81	Male	37	Ⅱ	2×2×1.5cm	6	T1a	N0	M0	1期	6	6	0
E14	ccRCC	2008.11	2015.8	0	81	Female	64	Ⅱ	3×2×1.5cm	9	T1a	N0	M0	1期	0	0	0
E15	ccRCC	2008.11	2015.8	0	81	Female	70	Ⅱ	3×3×2cm	18	T1a	N0	M0	1期	6	1	0
E16	ccRCC	2008.12	2015.8	0	80	Male	62	Ⅰ	7×5×0.5cm	17.5	T1b	N0	M0	1期	0	1	0
E17	ccRCC	2008.12	2015.8	0	80	Female	49	Ⅱ	6.5×6×5cm	195	T1b	N0	M0	1期	0	0	0
E18	ccRCC	2008.12	2013/3/8	1	51	Male	65	Ⅲ	3.5×3.5×3cm	36.75	T1a	N0	M0	1期	9	6	6
F01	ccRCC	2008.12	2015.8	0	80	Male	58	Ⅱ	3×3×2.5cm	22.5	T1a	N0	M0	1期	4	9	0
F02	ccRCC	2009.05	2015.8	0	75	Male	75	Ⅰ	3.5×3.5×3.5cm	42.875	T1a	N0	M0	1期	0	0	0
F03	ccRCC	2009.01	2015.8	0	79	Male	55	Ⅱ	6×5×5cm	150	T1b	N0	M0	1期	6	2	0
F04	ccRCC	2009.01	2015.8	0	79	Female	56	Ⅱ	2.5×2.5×2cm	12.5	T1a	N0	M0	1期	1	9	0
F05	ccRCC	2009.01	2015.8	0	79	Female	46	Ⅲ	3×2×2cm	12	T1a	N0	M0	1期	6	6	0
F06	ccRCC	2009.02	2015.8	0	78	Male	74	Ⅲ	4×4×3.5cm	56	T1a	N0	M0	1期	6	1	0
F07	ccRCC	2009.02	2015.8	0	78	Female	55	Ⅲ	5×3.5×3cm	52.5	T1b	N0	M0	1期	9	9	6
F08	ccRCC	2009.02	2010-12-31	1	22	Male	72	Ⅲ	5×5×4cm	100	T3	N1	M0	3期	9	6	0
F09	ccRCC	2009.03	2015.8	0	77	Male	52	Ⅱ	8×6×5cm	240	T2a	N0	M0	2期	9	0	0
F10	ccRCC	2009.03	2015.8	0	77	Male	59	Ⅱ	4×4×4cm	64	T1a	N0	M0	1期	9	1	0
F11	ccRCC	2009.03	2015.8	0	77	Female	61	Ⅱ	3.5×3×3cm	31.5	T1a	N0	M0	1期	9	3	0
F12	ccRCC	2009.03	2009-07-14	1	4	Male	72	Ⅳ	9×6×6cm	324	T3	N0	M0	3期	9	1	0
F13	ccRCC	2009.03	2015.8	0	77	Male	52	Ⅱ	3.5×3.5×3cm	36.75	T1a	N0	M0	1期	4	4	0
F14	ccRCC	2009.04	2015.8	0	76	Male	39	Ⅱ	5.5×4.5×3.5cm	86.625	T1b	N0	M0	1期	0	1	0
F15	ccRCC	2009.04	2015.8	0	76	Female	56	Ⅱ	3×3×2.5cm	22.5	T1a	N0	M0	1期	6	4	0
F16	ccRCC	2009.04	2015.8	0	76	Male	40	Ⅱ	2.5×2.5×2cm	12.5	T1a	N0	M0	1期	9	6	0
F17	ccRCC	2009.04	2012-06-04	1	38	Male	79	Ⅲ	15×9.5×9cm	1282.5	T2b	N0	M0	2期	2	0	0
F18	ccRCC	2009.04	2009-11-17	1	7	Male	58	Ⅲ	7.5×6×6cm	270	T3	N0	M0	3期	4	1	0
G01	ccRCC	2009.04	2009-11-12	1	7	Male	55	Ⅲ	6×6×4cm	144	T3	N0	M0	3期	4	1	0
G02	ccRCC	2009.04	2015.8	0	76	Male	44	Ⅱ	3×3×2.5cm	22.5	T1a	N0	M0	1期	4	1	0
G03	ccRCC	2008-12-22	2012-04-25	1	40	Female	53	Ⅱ	1.8×1.8×1.2cm	3.888	T1a	N0	M0	1期	9	6	0
G04	ccRCC	2009.05	2015.8	0	75	Female	50	Ⅱ	6×4.5×3.8cm	102.6	T1b	N0	M0	1期	0	1	0
G05	ccRCC	2009.05	2015.8	0	75	Male	53	Ⅰ	4×4×4cm	64	T1a	N0	M0	1期	0	1	0
G06	ccRCC	2009.05	2015.8	0	75	Male	78	Ⅱ	5.5×5×3.5cm	96.25	T1b	N0	M0	1期	0	3	0
G07	ccRCC	2009.06	2015.8	0	74	Male	45	Ⅱ	2×2×1.5cm	6	T1a	N0	M0	1期	9	6	0
G08	ccRCC	2009.06	2015.8	0	74	Male	60	Ⅱ	2×1.5×1.5cm	4.5	T1a	N0	M0	1期	9	9	0
G09	ccRCC	2009.06	2015.8	0	74	Male	51	Ⅰ	2×2×2cm	8	T1a	N0	M0	1期	1	3	0
G10	ccRCC	2009.06	2011-03-31	1	21	Male	64	Ⅲ	3×3×3cm	27	T1a	N0	M0	1期	6	6	0
G11	ccRCC	2009.06	2015.8	0	74	Female	53	Ⅱ	2×2×1.5cm	6	T1a	N0	M0	1期	0	0	0
G12	ccRCC	2009.06	2015.8	0	74	Male	56	Ⅲ	3×3×2.5cm	22.5	T1a	N0	M0	1期	9	9	0
G13	ccRCC	2009.06	2015.8	0	74	Female	56	Ⅱ	4.5×4×3.5cm	63	T1b	N0	M0	1期	6	9	0
G14	ccRCC	2009.06	2009-10-05	1	4	Male	76	Ⅲ	14×10×8cm	1120	T2b	N0	M0	2期	9	9	9
G15	ccRCC	2009.07	2009-12-28	1	5	Female	58	Ⅲ	9×7×6cm	378	T3	N1	M0	3期	4	1	0
G16	ccRCC	2009.07	2015.8	0	73	Male	53	Ⅱ	5×5×4.5cm	112.5	T1b	N0	M0	1期	6	0	0
G17	ccRCC	2009.08	2010-10-22	1	14	Male	61	Ⅲ	8×6×6cm	288	T2a	N0	M0	2期	4	4	0
G18	ccRCC	2009.08	2015.8	0	72	Male	60	Ⅱ	3×3×3cm	27	T1a	N0	M0	1期	6	4	0
H01	ccRCC	2009.08	2015.8	0	72	Female	54	Ⅲ	3.5×3.5×3cm	36.75	T1a	N0	M0	1期	9	9	2
H02	ccRCC	2009.08	2015.8	0	72	Female	60	Ⅱ	5×4×4cm	80	T1b	N0	M0	1期	9	1	0
H03	ccRCC	2009.08	2015.8	0	72	Male	48	Ⅳ	7.5×5×4.5cm	168.75	T3	N0	M0	3期	9	4	1
H04	ccRCC	2009.08	2015.8	0	72	Male	55	Ⅱ	3×2×2cm	12	T1a	N0	M0	1期	9	1	0
H05	ccRCC	2009.08	2015.8	0	72	Male	64	Ⅱ	4×2×1.5cm	12	T1a	N0	M0	1期	0	0	0
H06	ccRCC	2009.08	2015.8	0	72	Male	35	Ⅱ	2.5×2.5×2.3cm	14.375	T1a	N0	M0	1期	6	3	0
H07	ccRCC	2009.08	2015.8	0	72	Female	61	Ⅱ	4×3×3cm	36	T1a	N0	M0	1期	9	0	0
H08	ccRCC	2009.08	2015.8	0	72	Male	55	Ⅱ	4×3×3cm	36	T1a	N0	M0	1期	6	0	0
H09	ccRCC	2009.09	2015.8	0	71	Male	43	Ⅱ	4×3.5×3cm	42	T1a	N0	M0	1期	4	0	0
H10	ccRCC	2009.09	2015.8	0	71	Female	53	Ⅱ	3.7×3.5×3cm	38.85	T1a	N0	M0	1期	6	6	0
H11	ccRCC	2008.9	2012-07-31	1	46	Male	46	Ⅱ	3×2.5×2cm	15	T1a	N0	M0	1期	9	9	0
H12	ccRCC	2009.09	2015.8	0	71	Male	61	Ⅱ	6×6×4cm	144	T1b	N0	M0	1期	0	2	0
H13	ccRCC	2009.09	2015.8	0	71	Male	60	Ⅲ	5×4.5×3.5cm	78.75	T1b	N0	M0	1期	9	8	0
H14	ccRCC	2009.09	2015.8	0	71	Female	48	Ⅱ	1.5×1.5×1.5cm	3.375	T1a	N0	M0	1期	9	3	0
H15	ccRCC	2009.09	2015.8	0	71	Female	64	Ⅱ	3×3×3cm	27	T1a	N0	M0	1期	0	1	0
H16	ccRCC	2009.09	2015.8	0	71	Male	39	Ⅱ	3×3×3cm	27	T1a	N0	M0	1期	9	6	0
H17	ccRCC	2009.09	2015.8	0	71	Male	59	Ⅰ	3.5×3.5×3.5cm	42.875	T1a	N0	M0	1期	1	1	0
H18	ccRCC	2009.10	2015.8	0	70	Female	78	Ⅱ	5×4.5×2.5cm	56.25	T1b	N0	M0	1期	4	9	0
I01	ccRCC	2009.10	2013-05-01	1	43	Male	66	Ⅲ	6.5×5.5×4.5cm	160.875	T1b	N0	M0	1期	4	1	0
I02	ccRCC	2009.10	2015.8	0	70	Male	70	Ⅲ	5×5×4cm	100	T3	N0	M0	3期	9	9	1
I03	ccRCC	2009.10	2015.8	0	70	Male	66	Ⅲ	7×6×6cm	252	T1b	N0	M0	1期	9	1	0
I04	ccRCC	2009.10	2015.8	0	70	Male	47	Ⅲ	5×4×4cm	80	T1b	N0	M0	1期	0	1	0
I05	ccRCC	2009.10	2015.8	0	70	Female	74	Ⅱ	2×1×1cm	2	T1a	N0	M0	1期	9	0	0
I06	ccRCC	2009-11-03	2015.8	0	69	Male	58	Ⅱ	6×6×4cm，1.7×1.3×1.3cm	146.873	T1b	N0	M0	1期	1	4	0
I07	ccRCC	2009-11-04	2015.8	0	69	Male	75	Ⅱ	7×5×1.5cm	52.5	T1b	N0	M0	1期	9	6	0
I08	ccRCC	2009-11-04	2015.8	0	69	Female	46	Ⅱ	3.5×3.5×1cm	12.25	T1a	N0	M0	1期	9	9	0
I09	ccRCC	2009-11-05	2012-08-04	1	33	Male	65	Ⅱ	8×6.5×6.5cm	338	T2a	N0	M0	2期	9	1	0
I10	ccRCC	2009-11-11	2015.8	0	69	Male	72	Ⅱ	3×2.5×2cm	15	T1a	N0	M0	1期	9	1	0
I11	ccRCC	2009.11	2015.8	0	69	Male	61	Ⅱ	3×3×2.5cm	22.5	T1a	N0	M0	1期	6	3	0
I12	ccRCC	2009.11	2015.8	0	69	Male	39	Ⅱ	4.5×4×4cm	72	T1b	N0	M0	1期	9	6	0
I13	ccRCC	2009.11	2015.8	0	69	Male	38	Ⅱ	3.5×3×3cm	31.5	T1a	N0	M0	1期	6	1	0
I14	ccRCC	2009.12	2015.8	0	68	Male	63	Ⅱ	8×6.5×5cm	260	T2a	N0	M0	2期	3	4	0
I15	ccRCC	2009.12	2015.8	0	68	Male	50	Ⅲ	3×2.5×2cm	15	T1a	N0	M0	1期	6	6	0
I16	ccRCC	2009.12	2015.8	0	68	Female	58	Ⅲ	7.5×6×6cm	270	T2a	N0	M0	2期	9	4	0
I17	ccRCC	2009.12	2015.8	0	68	Male	47	Ⅰ	5×5×3.5cm	87.5	T1b	N0	M0	1期	1	6	0
I18	ccRCC	2009.12	2015.8	0	68	Female	61	Ⅱ	4×3.5×2.5cm	35	T1a	N0	M0	1期	9	6	0
J01	ccRCC	2009.12	2013-05-24	1	41	Female	75	Ⅱ	3.5×3×2.5cm	26.25	T1a	N0	M0	1期	9	9	0
J02	ccRCC	2010-01-05	2015-07-08	1	66	Male	25	Ⅱ	2×1.5×1.5cm	4.5	T1a	N0	M0	1期	4	6	0
J03	ccRCC	2010-01-05	2015.8	0	67	Male	65	Ⅱ	5.5×4.5×4cm	99	T1b	N0	M0	1期	9	9	0
J04	ccRCC	2010-01-06	2015.8	0	67	Male	47	Ⅱ	6.5×4.5×4cm	117	T1b	N0	M0	1期	6	1	0
J05	ccRCC	2010-01-12	2015.8	0	67	Female	60	Ⅱ	5.5×4×4cm	88	T1b	N0	M0	1期	9	9	3
J06	ccRCC	2010-01-12	2015.8	0	67	Male	60	Ⅱ	5×4×4cm	80	T1b	N0	M0	1期	1	6	0
J07	ccRCC	2010-01-14	2014-02-10	1	49	Male	32	Ⅱ	5.5×3.5×2.5cm	48.125	T1b	N0	M0	1期	1	1	0
J08	ccRCC	2010-01-18	2015.8	0	67	Male	70	Ⅲ	4×3×3cm	36	T1a	N0	M0	1期	6	4	0
J09	ccRCC	2010-01-18	2015.8	0	67	Female	63	Ⅱ	6×5×4cm	120	T1b	N0	M0	1期	6	6	0
J10	ccRCC	2010-01-19	2015.8	0	67	Male	62	Ⅱ	3.5×3×3cm	31.5	T1a	N0	M0	1期	9	2	0
J11	ccRCC	2010-01-27	2014-10-04	1	57	Female	80	Ⅲ	9×6×4cm	216	T2a	N0	M0	2期	9	4	0
J12	ccRCC	2008.8	2015.8	0	84	Male	83	Ⅱ	5.5×4×4cm	88	T1b	N0	M0	1期	1	0	0
J13	ccRCC	2010-02-01	2015.8	0	66	Female	42	Ⅱ	7×6×5cm	210	T1b	N0	M0	1期	9	6	0
J14	ccRCC	2010-02-03	2015.8	0	66	Male	61	Ⅲ	3×3×2.5cm	22.5	T1a	N0	M0	1期	6	9	0
J15	ccRCC	2010-02-22	2015.8	0	66	Female	58	Ⅱ	4×3×3cm	36	T1a	N0	M0	1期	9	6	0
J16	ccRCC	2010-03-03	2015.8	0	65	Male	47	Ⅱ	7×6.5×4cm	182	T1b	N0	M0	1期	4	6	0
J17	ccRCC	2010-03-03	2015.8	0	65	Male	44	Ⅱ	6.5×5.5×5cm	178.75	T1b	N0	M0	1期	9	9	0
J18	ccRCC	2008.5	2015.8	0	87	Male	63	Ⅱ	8×6×4cm	192	T2a	N0	M0	2期	0	9	0
A02	Adjacent normal														0	4	0
A04	Adjacent normal														0	1	0
A06	Adjacent normal														0	4	0
A08	Adjacent normal														0	1	0
A10	Adjacent normal														2	1	0
A12	Adjacent normal														0	1	0
A14	Adjacent normal														0	1	0
A16	Adjacent normal														0	1	0
A18	Adjacent normal														0	1	0
B02	Adjacent normal														1	9	0
B04	Adjacent normal														0	4	0
B06	Adjacent normal														1	6	0
B08	Adjacent normal														1	6	0
B10	Adjacent normal														2	6	0
B12	Adjacent normal														1	1	0
B14	Adjacent normal														0	4	0
B16	Adjacent normal														0	4	0
B18	Adjacent normal														0	4	0
C02	Adjacent normal														0	1	0
C04	Adjacent normal														1	9	0
C06	Adjacent normal														0	6	0
C08	Adjacent normal														0	6	0
C10	Adjacent normal														0	6	0
C12	Adjacent normal														1	9	0
C14	Adjacent normal														1	9	0
C16	Adjacent normal														0	6	0
C18	Adjacent normal														0	1	0
D02	Adjacent normal														0	4	0
D04	Adjacent normal														1	6	0
D06	Adjacent normal														0	9	0
